# Supplementary material for: Comparative genomics of Mycoplasma pneumoniae isolated from children with pneumonia: South Korea, 2010–2016
Source: BMC Genomics. 2019 Nov 29;20:910. doi: 10.1186/s12864-019-6306-9 (PMC6884898; doi:10.1186/s12864-019-6306-9)
Supplement: Supplementary file 1 — Additional file 1: P1 type and MLST type of the 30 strains from this study and 48 strains from NCBI. [file 12864_2019_6306_MOESM1_ESM.xlsx]

## Sheet: Sheet1
P1 type and MLST type of the 30 strains from this study and 48 strains from NCBI
Strain	Year	Origin	P1 type	MLST type	NCBI GenBank accession #
10-980	2010	Kor	1	1	CP039790
10-1048	2010	Kor	1	3	CP039789
10-1059	2010	Kor	1	17	CP039788
10-1110	2010	Kor	1	1	CP039787
10-1213	2010	Kor	1	3	CP039786
10-1257	2010	Kor	1	3	CP039785
10-1385	2010	Kor	2c	14	CP039784
11-107	2011	Kor	1	3	CP039783
11-129	2011	Kor	1	17	CP039782
11-174	2011	Kor	2c	14	CP039781
11-212	2011	Kor	1	3	CP039780
11-473	2011	Kor	1	3	CP039779
11-634	2011	Kor	1	3	CP039778
11-949	2011	Kor	2c	14	CP039777
11-994	2011	Kor	1	3	CP039776
11-1384	2011	Kor	2a	33	CP039775
12-060	2012	Kor	1	3	CP039774
12-091	2012	Kor	1	3	CP039773
14-637	2014	Kor	2c	14	CP039772
15-215	2015	Kor	1	3	CP039771
15-885	2015	Kor	1	3	CP039770
15-969	2015	Kor	1	3	CP039769
15-982	2015	Kor	1	3	CP039768
16-002	2016	Kor	1	3	CP039767
16-004	2016	Kor	1	3	CP039766
16-032	2016	Kor	1	3	CP039765
16-118	2016	Kor	1	3	CP039764
16-462	2016	Kor	1	3	CP039763
16-710	2016	Kor	1	3	CP039762
16-734	2016	Kor	2c	14	CP039761
C267	2012	Chn	1	3	NZ_CP014267
S355	2012	Chn	1	3	NZ_CP013829
M29	2005	Chn	1	3	NZ_CP008895
PI_1428	1960	USA	1	3	NZ_CP010538
685	1988	Denmark	1	19	NZ_CP017328
M129	1968	USA	1	1	NC_000912
FH-tet-R	2016	Chn	1	1	NZ_CP020690
S4-tet-R	2016	Chn	1	1	NZ_CP020711
S55-tet-R	2015	Chn	1	1	NZ_CP020692
S68-tet-R	2015	Chn	1	1	NZ_CP020691
S34-tet-R	2016	Chn	1	1	NZ_CP020710
S63-tet-R	2016	Chn	1	1	NZ_CP020689
S12-tet-R	2016	Chn	1	1	NZ_CP020712
S91-tet-R	2016	Chn	1	1	NZ_CP020693
M129-B7	1968	USA	1	1	NC_020076.2
M129_2002	1968	USA	1	1	NZ_CP017343
549	1965	USA	1	1	NZ_CP017330
85138	1984	Chn	1	3	NZ_CP010545
85084	1984	Chn	1	3	NZ_CP010544
FL8	2012	USA	1	3	NZ_CP017331
51494	2006	USA	1	20	NZ_CP010541
E16	2010	Egypt	1	20	NZ_CP017332
54089	2009	USA	1	20	NZ_CP010542
54524	2009	USA	1	20	NZ_CP010543
FL1	2012	USA	1	20	NZ_CP017333
309	2011	Jpn	2a	2	NC_016807
KCH-405	2017	Jpn	2c	14	NZ_AP017319
CO3	2014	USA	2a	14	NZ_CP017342
E57	2009	Egypt	2a	14	NZ_CP017329
519	1995	USA	2a	15	NZ_CP017339
MAC	1944	USA	2	2	NZ_CP010550
19294	1994	USA	2	7	NZ_CP010539
1006	1999	USA	2	7	NZ_CP017337
M2192	1982	UK	2	7	NZ_CP010548
K27	2010	Kenya	2	16	NZ_CP017334
FH(Roche)	1954	USA	2	2	NC_017504
PO1	1980	USA	2	2	NZ_CP010551
FH_2009	1954	USA	2	2	NZ_CP017327
FH(Illumina)	1954	USA	2	2	NZ_CP010546
RI3	2007	USA	2b	2	NZ_CP017340
1801	2000	USA	2b	2	NZ_CP017341
KCH-402	2017	Jpn	2b	2	NZ_AP017318
CO103	2013	USA	2b	2	NZ_CP017335
GA3	2012	USA	2b	2	NZ_CP017336
1134	1999	USA	2	2	NZ_CP017338
39443	1999	USA	2	2	NZ_CP010540
M2592	1982	UK	2	2	NZ_CP010549
M1139	1981	UK	2	4	NZ_CP010547
